# Supplementary material for: An Immune-Related Gene Signature Can Predict Clinical Outcomes and Immunotherapeutic Response in Oral Squamous Cell Carcinoma
Source: Front Genet. 2022 Jul 4;13:870133. doi: 10.3389/fgene.2022.870133 (PMC9289552; doi:10.3389/fgene.2022.870133)
Supplement: Supplementary file 1 [file Table2.XLSX]

## Sheet: Sheet1
IRGs	HR	HR.95L	HR.95H	P-value	IRGs	HR	HR.95L	HR.95H	P-value
PDIA3	1.3888	1.0332	1.8667	0.0295	IGKV2-24	0.8891	0.8209	0.963	0.0039
HFE	1.4197	1.1054	1.8233	0.0061	IGKV2-28	0.8564	0.7392	0.9922	0.039
MR1	1.2992	1.0383	1.6255	0.0221	IGKV2-30	0.8799	0.7813	0.9908	0.0347
HSPA4	1.5161	1.0835	2.1214	0.0152	IGKV2D-24	0.8459	0.7167	0.9983	0.0478
HSPA5	1.3546	1.0333	1.7759	0.028	IGKV2D-29	0.9224	0.853	0.9973	0.0427
HSP90AA1	1.3723	1.0788	1.7456	0.0099	IGKV2D-40	0.8983	0.81	0.9962	0.0421
HSP90AB1	1.5139	1.1376	2.0147	0.0045	IGKV3-11	0.9293	0.8733	0.9888	0.0205
PSMC1	1.4541	1.0939	1.9328	0.0099	IGLC2	0.9373	0.8826	0.9954	0.035
PSMC2	1.3964	1.021	1.9098	0.0366	IGLC3	0.9344	0.8786	0.9937	0.0308
PSMD2	1.3207	1.0408	1.6759	0.0221	IGLV1-40	0.9371	0.8839	0.9934	0.0292
PSMD3	1.7966	1.2513	2.5795	0.0015	IGLV1-44	0.9336	0.8781	0.9927	0.0283
PSMD5	1.3303	1.0243	1.7278	0.0323	IGLV1-47	0.9342	0.8778	0.9942	0.0321
PSMD7	1.5975	1.1079	2.3035	0.0121	IGLV10-54	0.9002	0.8218	0.986	0.0236
PSMD8	1.5444	1.0021	2.3803	0.0489	IGLV2-11	0.9274	0.8717	0.9865	0.0169
PSMD10	1.7353	1.2533	2.4026	0.0009	IGLV2-14	0.937	0.8839	0.9933	0.0289
PSMD11	1.6056	1.1698	2.2039	0.0034	IGLV3-10	0.9369	0.8805	0.9969	0.0395
PSME1	1.3076	1.0116	1.6901	0.0405	IGLV3-16	0.8713	0.7606	0.9982	0.047
RFXAP	1.3796	1.0754	1.7698	0.0113	IGLV3-27	0.9193	0.8476	0.9971	0.0423
PSME3	1.5242	1.0707	2.1697	0.0193	IGLV3-9	0.9086	0.8417	0.9809	0.0141
PSMD14	1.6973	1.223	2.3555	0.0016	IGLV4-60	0.9098	0.8365	0.9895	0.0274
DEFB1	0.8998	0.8343	0.9704	0.0062	IGLV9-49	0.8849	0.8042	0.9738	0.0123
HTN3	1.1846	1.0109	1.3882	0.0363	CMA1	0.7671	0.6066	0.97	0.0268
S100A3	0.7869	0.6565	0.9432	0.0095	SBDS	1.4088	1.0433	1.9023	0.0253
IFNAR1	1.4383	1.0477	1.9745	0.0246	SEMA3A	1.1852	1.0302	1.3636	0.0175
PLAU	1.2437	1.0772	1.4358	0.0029	SEMA3C	1.1346	1.006	1.2797	0.0396
LBP	1.1642	1.0074	1.3454	0.0394	SEMA4B	1.2129	1.012	1.4537	0.0367
RBP4	1.1413	1.0098	1.2899	0.0343	SEMA5A	0.8495	0.7315	0.9865	0.0326
NOX1	1.6494	1.1056	2.4607	0.0142	PLXNB3	1.2513	1.0393	1.5066	0.0179
CTSG	0.7461	0.6363	0.8749	0.0003	XCR1	0.7581	0.5797	0.9914	0.0431
ISG20L2	1.4176	1.0268	1.9572	0.0339	ADM	1.3269	1.1359	1.55	0.0004
SOCS3	1.1981	1.0064	1.4263	0.0422	AREG	1.1379	1.0292	1.258	0.0117
VEGFA	1.2951	1.0989	1.5263	0.002	CHGB	1.0931	1.0247	1.166	0.0069
MAPT	1.1729	1.0075	1.3656	0.0398	DKK1	1.1463	1.0578	1.2422	0.0009
CACYBP	1.3243	1.0076	1.7407	0.044	FGF12	1.2404	1.0059	1.5296	0.0439
TPT1	1.3619	1.0016	1.8517	0.0488	GPI	1.4632	1.1683	1.8325	0.0009
SOD1	1.3949	1.0975	1.7729	0.0065	HBEGF	1.1761	1.0122	1.3665	0.0342
PDF	1.4489	1.0428	2.0132	0.0271	LIF	1.1319	1.0092	1.2695	0.0343
ECD	1.6064	1.1358	2.2719	0.0074	NAMPT	1.1576	1.003	1.3362	0.0455
DES	1.0467	1.0037	1.0917	0.0332	NRG4	1.2272	1.0004	1.5056	0.0496
DAXX	1.4615	1.0109	2.1131	0.0437	PDGFA	1.2519	1.0424	1.5034	0.0162
BECN1	1.5069	1.0952	2.0732	0.0118	RETN	1.2639	1.0124	1.578	0.0386
IL1A	1.097	1.0013	1.2018	0.0469	STC1	1.1768	1.0414	1.3298	0.009
PTX3	1.1215	1.0007	1.2567	0.0486	STC2	1.2181	1.0698	1.3871	0.0029
CD40LG	0.6828	0.4853	0.9605	0.0284	TNFRSF11B	0.8293	0.6922	0.9935	0.0423
MASP1	0.7052	0.5934	0.8381	<0.0001	ADIPOR2	1.3154	1.01	1.7132	0.042
MAP2K1	1.6535	1.2296	2.2237	0.0009	AVPR2	0.6528	0.4534	0.9398	0.0218
PPP4C	1.5127	1.0129	2.2591	0.0431	CSF2RB	0.8425	0.7318	0.9701	0.0172
BIRC5	1.2464	1.0245	1.5165	0.0277	EGFR	1.1302	1.001	1.2761	0.0482
ALB	1.2006	1.0277	1.4025	0.0212	IL10RB	1.6097	1.1821	2.1921	0.0025
ACO1	1.4947	1.1659	1.9162	0.0015	IL20RA	0.8516	0.7297	0.9939	0.0416
CCL26	1.1649	1.0565	1.2845	0.0022	IL2RG	0.8754	0.7743	0.9896	0.0334
CCL22	0.8025	0.6979	0.9227	0.002	IL3RA	0.8229	0.6775	0.9996	0.0496
CCR7	0.8164	0.7132	0.9345	0.0033	MET	1.2248	1.0337	1.4512	0.0192
CCL21	0.9067	0.8402	0.9785	0.0118	NR0B1	1.2473	1.0175	1.5291	0.0335
CCR4	0.7793	0.6466	0.9392	0.0088	PGRMC2	1.8387	1.2512	2.7018	0.0019
IL10	0.7528	0.5781	0.9802	0.035	RARA	1.3	1.0036	1.6838	0.0469
PPARG	1.1605	1.0124	1.3302	0.0326	TNFRSF17	0.8432	0.7132	0.9969	0.0459
MIF	1.2965	1.044	1.6101	0.0188	TNFRSF4	0.7947	0.6668	0.9472	0.0103
OLR1	1.1464	1.0373	1.267	0.0074	ZAP70	0.8248	0.7006	0.971	0.0207
CD79A	0.8822	0.8012	0.9713	0.0107	GRB2	1.5047	1.0295	2.1991	0.0348
CD79B	0.8486	0.7252	0.9929	0.0405	PRKCA	1.2115	1.0036	1.4624	0.0457
PPP3CA	1.3076	1.0138	1.6866	0.0389	CASP3	1.3411	1.0523	1.709	0.0177
PPP3CB	1.3877	1.0268	1.8753	0.033	BID	1.3022	1.0855	1.5621	0.0045
PPP3R1	1.5193	1.0456	2.2077	0.0283	CD3D	0.88	0.7838	0.9881	0.0305
BCL10	1.3907	1.0339	1.8706	0.0292	PAK4	1.4625	1.1211	1.9079	0.0051
INPP5D	0.8552	0.7341	0.9963	0.0447	CD28	0.7811	0.6131	0.995	0.0454
IGHA1	0.9358	0.8873	0.9869	0.0144	ICOS	0.8069	0.6803	0.957	0.0137
IGHA2	0.9383	0.8887	0.9906	0.0214	CTLA4	0.8063	0.6893	0.9432	0.0071
IGHG1	0.9309	0.878	0.9869	0.0164	CDK4	1.3567	1.0615	1.734	0.0148
IGHG2	0.9246	0.8736	0.9785	0.0067	PDK1	1.248	1.0175	1.5307	0.0335
IGHG3	0.937	0.8809	0.9968	0.0391	TRAC	0.8905	0.7961	0.9961	0.0425
IGHV1-2	0.9412	0.8859	1	0.0499	TRAV8-2	0.6983	0.5087	0.9585	0.0263
IGHV2-5	0.9035	0.8257	0.9885	0.027	TRAV8-6	0.7575	0.5902	0.9723	0.0292
IGHV3-11	0.9339	0.8754	0.9962	0.0379	TRAV13-1	0.81	0.6689	0.9809	0.031
IGHV3-13	0.8874	0.8086	0.9739	0.0118	TRAV17	0.7635	0.5837	0.9987	0.0489
IGHV3-15	0.9282	0.8727	0.9873	0.018	TRBC1	0.7349	0.5628	0.9596	0.0237
IGHV3-20	0.8949	0.8045	0.9955	0.0411	TRBC2	0.8821	0.7913	0.9834	0.0237
IGHV3-23	0.9379	0.8843	0.9946	0.0324	TRBJ2-1	0.7952	0.669	0.9452	0.0093
IGHV3-30	0.9365	0.8789	0.998	0.0431	TRBV5-1	0.7709	0.6236	0.9531	0.0162
IGHV3-33	0.9256	0.865	0.9904	0.0252	TRBV6-1	0.7399	0.5837	0.9378	0.0128
IGHV3-49	0.9291	0.8654	0.9974	0.0422	TRBV7-3	0.7341	0.5656	0.9527	0.0201
IGHV3-72	0.9097	0.8324	0.9942	0.0368	TRBV7-6	0.7682	0.593	0.9953	0.046
IGHV4-31	0.9224	0.8601	0.9892	0.0236	TRBV9	0.7763	0.6192	0.9734	0.0282
IGHV4-4	0.886	0.7956	0.9866	0.0274	TRBV10-3	0.7646	0.5939	0.9845	0.0374
IGKC	0.9307	0.8789	0.9857	0.0141	TRBV12-4	0.7556	0.5867	0.9731	0.0299
IGKV1-13	0.7566	0.6036	0.9485	0.0156	TRBV28	0.8685	0.7659	0.9848	0.0279
