# Supplementary material for: An Immune-Related Gene Signature Can Predict Clinical Outcomes and Immunotherapeutic Response in Oral Squamous Cell Carcinoma
Source: Front Genet. 2022 Jul 4;13:870133. doi: 10.3389/fgene.2022.870133 (PMC9289552; doi:10.3389/fgene.2022.870133)
Supplement: Supplementary file 2 [file Table1.XLSX]

## Sheet: TCGA
ID	futime	fustat	age	gender	grade	stage	T	M	N
TCGA-CV-6433	641	0	57	MALE	G3	Stage II	T2	unknow	N0
TCGA-BA-A6DE	440	0	70	FEMALE	G2	Stage II	T2	M0	N0
TCGA-MT-A51X	242	0	30	MALE	G1	Stage IVA	T1	M0	N2b
TCGA-CV-5439	546	1	62	MALE	G2	Stage IVA	T3	unknow	N2b
TCGA-MT-A7BN	469	0	74	MALE	G3	Stage IVA	unknow	unknow	unknow
TCGA-D6-A4Z9	539	0	59	MALE	G2	Stage IVA	T2	M0	N2
TCGA-CR-6471	1202	1	58	MALE	G2	Stage IVA	T4a	M0	N1
TCGA-BA-5556	179	0	58	FEMALE	G3	Stage II	T2	unknow	N0
TCGA-CR-7379	1036	0	78	FEMALE	G2	Stage IVA	T4a	M0	N2b
TCGA-P3-A6T5	882	1	79	FEMALE	G2	Stage IVA	T4a	MX	N0
TCGA-MZ-A7D7	547	0	51	MALE	unknow	Stage IVA	T3	MX	N2b
TCGA-CN-4725	1157	0	60	MALE	G2	Stage II	T2	unknow	N0
TCGA-CQ-7069	1274	0	77	FEMALE	G2	Stage II	T2	M0	N0
TCGA-CV-5971	701	0	60	MALE	G2	Stage IVA	T4a	unknow	N2a
TCGA-QK-A6IH	508	0	65	FEMALE	G2	Stage IVB	T4b	M0	N2b
TCGA-CV-A45T	4856	1	64	FEMALE	G3	unknow	T1	M0	N0
TCGA-CR-6472	1050	0	59	MALE	G3	unknow	unknow	unknow	unknow
TCGA-CR-7401	1077	0	64	MALE	G2	Stage I	T1	M0	N0
TCGA-HD-8634	385	1	51	FEMALE	G2	Stage I	T1	MX	N0
TCGA-CQ-A4CB	893	0	59	MALE	G2	Stage III	T1	M0	N1
TCGA-CN-6995	112	1	78	MALE	G2	Stage IVA	T4a	unknow	N0
TCGA-CV-7435	4680	1	57	FEMALE	G2	Stage IVA	T3	unknow	N2b
TCGA-CN-6996	530	1	58	FEMALE	G2	Stage IVA	T3	unknow	N2b
TCGA-CQ-A4CE	785	0	76	FEMALE	G2	Stage II	T2	M0	N0
TCGA-QK-A6II	284	1	52	MALE	G2	Stage IVA	T4a	M0	N2c
TCGA-CN-4730	817	0	62	MALE	G2	Stage IVA	T4a	unknow	N1
TCGA-BA-5558	1636	0	65	MALE	G1	unknow	TX	unknow	NX
TCGA-CR-7390	1508	0	67	MALE	G2	Stage IVA	T4a	M0	N0
TCGA-CQ-A4CI	950	0	73	MALE	G3	Stage III	T2	M0	N1
TCGA-BA-6871	63	0	75	MALE	G2	unknow	TX	unknow	NX
TCGA-CX-7086	573	0	53	MALE	G2	Stage III	T3	unknow	N1
TCGA-CV-5966	545	1	63	FEMALE	G3	Stage IVA	T4a	unknow	N1
TCGA-CN-4733	1586	0	61	MALE	G3	Stage III	T1	unknow	N1
TCGA-CV-A6JU	110	0	61	FEMALE	G2	Stage IVB	T4b	M0	N0
TCGA-CV-7236	144	1	77	FEMALE	G3	Stage IVA	T3	unknow	N2c
TCGA-CV-7568	927	1	48	FEMALE	GX	Stage IVA	T4a	unknow	NX
TCGA-CV-A45U	1079	1	59	MALE	G1	Stage IVA	T4	M0	N2b
TCGA-QK-A6VB	450	0	66	MALE	G2	Stage IVA	T4a	M0	N0
TCGA-WA-A7H4	443	0	69	MALE	G3	Stage II	T2	unknow	N0
TCGA-CQ-6223	1428	0	69	MALE	G2	Stage II	T2	unknow	N0
TCGA-4P-AA8J	102	0	66	MALE	G2	Stage IVA	T2	MX	N2c
TCGA-UF-A7JS	680	1	59	MALE	G2	Stage IVA	T4a	M0	N2b
TCGA-DQ-5630	1030	0	73	MALE	G2	unknow	TX	unknow	NX
TCGA-D6-6516	773	0	69	MALE	G2	Stage I	T1	unknow	N0
TCGA-CV-5976	1478	0	50	MALE	G2	Stage IVA	T4a	unknow	N2b
TCGA-CX-7085	321	0	77	FEMALE	G2	Stage I	T1	unknow	N0
TCGA-CR-7369	1090	1	59	MALE	G2	Stage IVA	T4a	M0	N2b
TCGA-D6-6823	701	0	50	MALE	G2	Stage II	T2	unknow	N0
TCGA-CV-5436	584	1	65	MALE	G2	Stage IVA	T3	unknow	N2b
TCGA-CV-6948	1289	1	79	FEMALE	G2	Stage IVB	T4a	unknow	N3
TCGA-P3-A5QE	1559	0	49	MALE	G2	Stage III	T2	MX	N1
TCGA-CQ-7068	966	0	80	FEMALE	G2	Stage II	T2	unknow	N0
TCGA-BB-A5HZ	827	0	65	MALE	G2	Stage IVA	T4a	M0	N1
TCGA-HD-7831	361	0	74	MALE	G2	Stage IVA	T2	unknow	N2
TCGA-T2-A6WZ	484	1	53	MALE	G2	unknow	T3	unknow	N2b
TCGA-CV-A468	464	1	42	MALE	G2	Stage IVA	T4a	M0	N2a
TCGA-UF-A71E	1278	0	63	MALE	G3	Stage IVA	T4a	M0	N0
TCGA-CR-7386	1430	0	69	MALE	G1	Stage IVA	T4a	M0	N2c
TCGA-UP-A6WW	518	0	58	MALE	G2	unknow	unknow	unknow	unknow
TCGA-UF-A719	1663	0	54	MALE	G1	Stage II	T2	M0	N0
TCGA-DQ-7592	516	0	57	MALE	G2	unknow	TX	unknow	NX
TCGA-CR-7395	930	0	80	FEMALE	G2	Stage II	T2	M0	N0
TCGA-CV-7100	274	1	66	MALE	G3	Stage III	T2	unknow	N1
TCGA-CV-6951	915	1	57	MALE	G2	Stage IVA	T4a	unknow	N2c
TCGA-CN-A6V6	234	0	59	MALE	GX	Stage IVA	T2	MX	N2b
TCGA-CQ-5326	89	1	67	MALE	G3	Stage IVA	T4a	unknow	N2c
TCGA-CQ-5334	129	1	87	MALE	G2	Stage IVA	T3	unknow	N2b
TCGA-CV-5973	2641	0	62	FEMALE	G3	Stage III	T3	unknow	N1
TCGA-CV-7253	361	1	58	MALE	G2	Stage IVA	T4a	unknow	N0
TCGA-CV-7254	1459	1	55	MALE	G3	Stage II	T2	unknow	NX
TCGA-CR-7373	889	0	66	MALE	G2	Stage IVA	T4a	M0	N1
TCGA-CQ-7063	1750	0	59	FEMALE	G1	Stage I	T1	M0	NX
TCGA-D6-A6EN	439	0	71	MALE	G3	Stage III	T2	M0	N1
TCGA-CV-A45O	851	0	57	MALE	G2	unknow	unknow	unknow	unknow
TCGA-F7-A61S	576	0	62	MALE	G1	Stage III	T3	M0	N0
TCGA-CV-A45P	639	0	82	FEMALE	G2	Stage I	T1	M0	N0
TCGA-CN-4742	397	1	48	FEMALE	G3	Stage IVA	T4a	M0	N2b
TCGA-KU-A6H8	327	1	41	MALE	G3	Stage IVA	T2	M0	N2b
TCGA-RS-A6TO	387	1	82	FEMALE	G2	Stage IVA	T4	M0	N2c
TCGA-CN-5364	493	1	55	MALE	G2	Stage IVA	T4a	M0	N2c
TCGA-CQ-A4CG	430	1	78	FEMALE	G2	Stage III	T3	M0	N0
TCGA-CV-7102	56	1	76	FEMALE	G3	Stage IVA	T3	unknow	N2
TCGA-CV-A463	23	1	82	FEMALE	G2	Stage IVA	T4a	M0	N0
TCGA-CN-A642	82	1	57	MALE	G3	Stage IVB	T4a	M0	N3
TCGA-BA-5152	846	0	56	MALE	G2	Stage IVA	T4a	M0	N0
TCGA-CV-A45V	32	1	87	FEMALE	G1	Stage IVA	T4	M0	N0
TCGA-QK-AA3K	253	0	60	MALE	G2	Stage IVA	T3	MX	N2b
TCGA-H7-7774	407	0	75	FEMALE	G2	Stage IVA	T4a	unknow	N0
TCGA-CR-5250	799	0	71	MALE	G3	unknow	TX	unknow	NX
TCGA-QK-A8Z9	352	0	56	MALE	G2	Stage IVA	T4a	M0	N2b
TCGA-F7-A620	543	0	47	MALE	G1	Stage III	T3	M0	N1
TCGA-CR-7367	1440	0	52	MALE	G1	Stage IVA	T4a	M0	N1
TCGA-CV-7413	294	1	74	FEMALE	G2	Stage II	T2	unknow	N0
TCGA-CN-4741	1268	0	75	MALE	G2	Stage IVA	T4a	M0	N0
TCGA-T2-A6X2	987	0	82	MALE	G1	Stage III	T3	MX	N0
TCGA-CV-6952	185	1	65	FEMALE	G1	Stage IVA	T3	unknow	N2b
TCGA-CN-A6UY	307	0	57	MALE	G2	Stage IVA	T3	MX	N2b
TCGA-CQ-5324	1593	0	59	MALE	G2	Stage III	T3	unknow	N0
TCGA-CQ-7071	877	0	76	FEMALE	G2	Stage III	T2	M0	N1
TCGA-C9-A480	386	0	45	FEMALE	G1	Stage III	T3	M0	N0
TCGA-CV-A6JN	906	0	53	MALE	G1	unknow	unknow	unknow	unknow
TCGA-UF-A71B	1319	0	50	MALE	G2	Stage IVA	T4	M0	N0
TCGA-CV-6942	4282	0	73	FEMALE	G3	Stage II	T2	unknow	NX
TCGA-IQ-A6SH	471	0	55	MALE	G1	Stage III	T2	M0	N1
TCGA-CR-6477	514	0	56	FEMALE	G2	unknow	unknow	unknow	unknow
TCGA-CN-4728	1151	0	56	MALE	G2	Stage IVA	T3	unknow	N2b
TCGA-CN-A63V	484	0	59	MALE	G2	Stage IVA	T4a	MX	N0
TCGA-IQ-7631	1172	0	60	FEMALE	G1	Stage II	T2	unknow	N0
TCGA-CQ-A4C9	707	0	56	MALE	G2	Stage III	T2	M0	N1
TCGA-BA-5151	190	0	72	MALE	G1	Stage IVA	T4a	unknow	N0
TCGA-CQ-6219	479	1	50	FEMALE	G2	Stage IVA	T3	unknow	N2a
TCGA-CR-6488	379	0	68	FEMALE	G2	Stage II	T2	unknow	N0
TCGA-CR-7377	279	1	58	MALE	G3	Stage IVA	T4a	M0	N2c
TCGA-HD-8224	446	1	63	MALE	G3	Stage IVA	T3	M0	N2c
TCGA-CQ-5333	341	1	74	MALE	G3	Stage II	T2	unknow	N0
TCGA-D6-8569	770	0	52	MALE	G2	Stage II	T2	M0	N0
TCGA-MZ-A6I9	489	1	68	MALE	G2	unknow	unknow	unknow	unknow
TCGA-C9-A47Z	191	1	72	FEMALE	G1	Stage III	T2	M0	N1
TCGA-F7-A61V	384	0	54	MALE	G1	Stage II	T2	M0	N0
TCGA-HD-A633	421	0	74	MALE	G2	Stage IVA	T4a	MX	N0
TCGA-F7-8489	658	0	48	MALE	G1	Stage II	T2	M0	N0
TCGA-F7-A61W	14	0	51	MALE	G2	Stage IVA	T2	M0	N2b
TCGA-CV-A465	215	1	24	MALE	G1	Stage III	T3	M0	N0
TCGA-CQ-6228	456	1	71	FEMALE	G2	Stage IVA	T1	unknow	N2b
TCGA-CQ-6222	1407	0	63	MALE	G2	Stage IVA	T2	unknow	N2b
TCGA-QK-A64Z	641	1	79	FEMALE	G1	Stage IVA	T4	MX	NX
TCGA-IQ-A61J	1021	0	54	MALE	G1	Stage IVA	T2	M0	N2b
TCGA-CV-6954	2002	1	59	MALE	G2	Stage IVA	T4a	unknow	NX
TCGA-CN-6019	432	0	61	MALE	G2	Stage IVA	T4a	unknow	N0
TCGA-P3-A5QA	1726	0	41	MALE	G3	Stage I	T1	MX	NX
TCGA-CV-7446	1093	1	66	MALE	G2	Stage IVA	T2	unknow	N2b
TCGA-CR-7393	993	0	26	MALE	G2	Stage III	T1	M0	N1
TCGA-CN-6017	629	0	55	MALE	G2	Stage IVA	T3	unknow	N2b
TCGA-P3-A6T0	578	0	47	FEMALE	G2	Stage IVA	T4a	MX	N0
TCGA-DQ-5625	1133	1	52	FEMALE	G2	unknow	TX	unknow	NX
TCGA-CQ-6227	129	1	77	MALE	G2	Stage IVA	T3	unknow	N2c
TCGA-P3-A6T3	577	1	49	MALE	G2	Stage IVA	T3	MX	N2
TCGA-CQ-7065	1335	0	40	MALE	G2	Stage II	T2	unknow	N0
TCGA-CN-4731	993	0	63	FEMALE	G3	Stage IVA	T4a	unknow	N2c
TCGA-CV-A6K0	606	0	58	MALE	G3	Stage I	T1	M0	N0
TCGA-CQ-A4CD	998	0	69	MALE	G3	Stage IVA	T4a	M0	N0
TCGA-CN-5359	377	1	59	MALE	G2	Stage IVA	T4a	M0	N2b
TCGA-CQ-6218	1253	0	52	FEMALE	G2	Stage IVA	T3	unknow	N2b
TCGA-UF-A71A	86	1	67	MALE	G1	Stage IVA	T4a	M0	N2c
TCGA-CV-A6K2	317	1	79	MALE	G1	Stage IVA	T4	M0	N0
TCGA-T2-A6WX	209	1	73	FEMALE	G1	unknow	unknow	unknow	unknow
TCGA-CQ-6225	403	1	65	MALE	G2	Stage III	T3	unknow	N0
TCGA-P3-A6T7	487	1	55	MALE	G2	Stage IVA	T3	MX	N2b
TCGA-CX-A4AQ	1555	0	56	MALE	G3	Stage IVA	T2	M0	N2b
TCGA-CV-6940	804	1	80	FEMALE	G2	Stage III	T2	unknow	N1
TCGA-CR-7376	972	0	83	MALE	G2	Stage III	T2	M0	N1
TCGA-CV-6950	459	1	64	MALE	G2	Stage IVA	T3	unknow	N2c
TCGA-CQ-A4C7	353	1	88	MALE	G3	Stage III	T3	M0	N1
TCGA-MT-A67A	914	0	85	FEMALE	G2	Stage I	T1	MX	N0
TCGA-CN-4729	392	0	73	MALE	G2	Stage III	T2	unknow	N1
TCGA-CV-7099	243	1	85	FEMALE	G2	Stage II	T2	unknow	NX
TCGA-CV-A45R	5480	0	46	MALE	G1	Stage III	T2	M0	N1
TCGA-CN-4740	811	0	79	FEMALE	G2	Stage IVA	T4a	M0	N0
TCGA-CX-7082	11	1	82	MALE	G2	Stage IVA	T2	unknow	N2b
TCGA-CR-7397	754	0	44	MALE	G2	Stage IVA	T3	M0	N2b
TCGA-QK-A6IG	222	1	69	MALE	G2	Stage III	T2	M0	N1
TCGA-CV-6441	292	1	60	MALE	G3	Stage III	T3	unknow	N0
TCGA-CQ-6224	1350	0	52	MALE	G3	Stage IVA	T2	unknow	N2b
TCGA-CV-5970	406	1	59	MALE	G2	Stage IVA	T4a	unknow	N2b
TCGA-CV-7180	327	1	34	MALE	G2	Stage II	T2	unknow	NX
TCGA-BA-A6DJ	407	1	62	MALE	G2	Stage IVA	T4a	M0	N2c
TCGA-BA-6873	122	0	28	MALE	G2	Stage IVA	T4a	unknow	N2b
TCGA-UF-A7JA	1894	0	66	FEMALE	G2	Stage IVA	T4a	M0	N1
TCGA-CV-A6JO	197	1	69	MALE	G2	Stage IVA	T3	M0	N2c
TCGA-CV-A6JE	1075	0	78	MALE	G2	unknow	unknow	unknow	unknow
TCGA-CN-6998	46	0	53	MALE	G2	Stage IVA	T3	unknow	N2b
TCGA-BA-A6D8	850	0	59	MALE	G2	Stage IVA	T4a	M0	N2c
TCGA-CX-7219	1045	0	47	MALE	G2	Stage IVA	T4a	unknow	N2c
TCGA-D6-A6EM	232	0	65	FEMALE	G2	Stage III	T2	M0	N1
TCGA-DQ-7588	427	1	66	MALE	G3	unknow	TX	unknow	NX
TCGA-CR-7391	913	0	36	FEMALE	G1	Stage I	T1	M0	N0
TCGA-QK-A8Z7	198	0	59	MALE	unknow	Stage IVA	T4a	M0	N2c
TCGA-CV-7414	14	1	78	MALE	G2	Stage IVA	T4a	unknow	N2b
TCGA-BA-5557	242	0	41	FEMALE	G2	Stage III	T1	unknow	N1
TCGA-CN-6018	580	1	85	FEMALE	G2	Stage IVA	T4a	unknow	N2b
TCGA-CR-6492	479	0	78	MALE	G3	Stage III	T2	M0	N1
TCGA-CQ-6221	1000	0	79	MALE	G3	unknow	T2	unknow	NX
TCGA-F7-A624	378	0	73	MALE	G3	Stage II	T2	M0	NX
TCGA-CV-A464	1722	0	48	MALE	G2	Stage III	T3	M0	N0
TCGA-UF-A7JD	735	0	71	MALE	G3	Stage IVA	T4	M0	N2b
TCGA-DQ-5624	1778	0	43	FEMALE	G2	unknow	TX	unknow	NX
TCGA-CN-A498	443	0	61	FEMALE	G1	Stage III	T3	MX	N0
TCGA-HL-7533	1057	0	65	MALE	G3	unknow	unknow	unknow	unknow
TCGA-CR-6493	282	1	69	MALE	G2	Stage IVA	T3	unknow	N2b
TCGA-CR-6491	693	0	60	MALE	G2	Stage IVA	T4a	M0	N2b
TCGA-CV-A45X	198	1	47	MALE	G2	Stage IVA	T2	M0	N2b
TCGA-CN-4736	395	1	70	FEMALE	G2	unknow	T1	unknow	NX
TCGA-CQ-A4C6	1353	0	63	MALE	G2	Stage II	T2	M0	N0
TCGA-CQ-7072	1950	0	51	MALE	G3	Stage II	T2	M0	N0
TCGA-D6-6827	568	0	55	FEMALE	G3	Stage I	T1	unknow	N0
TCGA-IQ-A61E	1147	0	55	FEMALE	G2	Stage III	T3	MX	N0
TCGA-BA-A6DG	69	1	49	MALE	G2	unknow	TX	MX	NX
TCGA-QK-A6IJ	387	0	71	MALE	G3	Stage III	T2	M0	N1
TCGA-CV-A6JT	852	0	65	MALE	G2	Stage II	T2	M0	N0
TCGA-CQ-A4CH	371	0	58	MALE	G2	Stage II	T2	M0	N0
TCGA-CV-A45Q	5152	1	69	FEMALE	G1	unknow	unknow	unknow	unknow
TCGA-BA-A6DB	216	0	24	FEMALE	G1	Stage I	T1	M0	N0
TCGA-CN-6013	628	0	56	MALE	G3	Stage IVA	T4a	unknow	N2b
TCGA-CR-7372	759	0	45	MALE	G1	Stage I	T1	M0	N0
TCGA-CQ-5327	1660	0	61	FEMALE	G2	Stage IVA	T3	unknow	N2c
TCGA-D6-6825	491	0	73	MALE	G2	Stage I	T1	unknow	N0
TCGA-BA-6872	384	1	47	MALE	G2	unknow	TX	unknow	NX
TCGA-HD-8314	670	0	58	MALE	G4	Stage III	T1	unknow	N1
TCGA-CQ-5330	1393	0	69	FEMALE	G3	Stage IVA	T3	unknow	N2b
TCGA-QK-A652	357	0	60	MALE	G2	Stage III	T1	MX	N1
TCGA-BB-8601	624	0	84	MALE	G2	Stage III	T3	MX	N1
TCGA-CN-4737	625	0	19	MALE	G2	Stage IVA	T2	unknow	N2b
TCGA-P3-A6T6	395	1	53	MALE	G3	Stage IVA	T4a	MX	NX
TCGA-CV-6436	1899	0	62	MALE	G1	Stage IVA	T4a	unknow	N0
TCGA-BA-7269	1273	0	61	MALE	G1	Stage III	T2	unknow	N1
TCGA-CN-5373	1584	0	55	FEMALE	G1	Stage I	T1	unknow	N0
TCGA-D6-A4ZB	376	0	61	MALE	G2	Stage III	T3	M0	N0
TCGA-CN-6011	933	0	57	MALE	G3	Stage IVA	T4a	unknow	N0
TCGA-BB-A5HU	782	0	47	MALE	G2	Stage IVA	T4	M0	N2b
TCGA-CV-7263	560	1	64	MALE	G1	Stage II	T2	unknow	NX
TCGA-MT-A67D	56	0	55	MALE	G2	Stage II	T2	M0	N0
TCGA-D6-A6EO	435	0	44	MALE	G2	Stage IVA	T4a	M0	N0
TCGA-CR-7382	796	0	49	MALE	G2	Stage IVA	T2	M0	N2c
TCGA-CV-7407	1081	1	67	FEMALE	G2	Stage II	T2	unknow	NX
TCGA-DQ-5631	548	1	52	MALE	G3	unknow	TX	unknow	NX
TCGA-CN-5369	1	1	90	FEMALE	G3	Stage IVA	T4a	M0	N0
TCGA-BA-A6DD	173	1	44	MALE	G2	Stage IVA	T4a	M0	N2c
TCGA-CV-6955	334	1	74	FEMALE	G3	Stage II	T2	unknow	NX
TCGA-IQ-A61G	360	0	57	MALE	G2	Stage IVA	T4a	MX	N2c
TCGA-DQ-7591	622	0	62	MALE	G4	unknow	TX	unknow	NX
TCGA-CV-A6JY	646	0	69	MALE	G1	Stage IVA	T4a	M0	N0
TCGA-CQ-6229	1179	0	61	MALE	G2	Stage II	T2	unknow	N0
TCGA-CQ-6220	985	1	69	MALE	G2	Stage III	T3	unknow	N0
TCGA-CV-7411	2717	1	64	FEMALE	G1	Stage IVA	T4a	unknow	N0
TCGA-CR-7394	1346	0	70	MALE	G2	Stage IVA	T4a	M0	N0
TCGA-CN-A49A	391	0	60	MALE	G2	Stage IVB	T4b	MX	N0
TCGA-P3-A6T8	400	0	54	MALE	G3	Stage IVA	T4a	MX	N2
TCGA-IQ-A61H	1138	0	76	MALE	G2	Stage II	T2	MX	N0
TCGA-CQ-5329	1422	0	46	FEMALE	G2	Stage II	T2	unknow	N0
TCGA-D6-6515	403	1	82	FEMALE	G3	Stage II	T2	unknow	N0
TCGA-CN-6994	735	0	67	MALE	G2	Stage IVA	T4a	unknow	N0
TCGA-CR-7380	606	1	58	MALE	G2	Stage IVB	T4b	unknow	N0
TCGA-UF-A7JO	631	1	79	FEMALE	G2	Stage IVA	T4a	M0	N0
TCGA-CV-7095	572	1	87	FEMALE	G2	Stage II	T2	unknow	NX
TCGA-CV-A6JZ	714	0	68	MALE	G2	Stage II	T2	M0	N0
TCGA-CV-7090	5252	0	39	MALE	G2	Stage II	T2	unknow	NX
TCGA-CR-6484	354	0	67	FEMALE	G2	Stage IVA	T4a	M0	N2
TCGA-CN-6020	205	1	58	MALE	G2	Stage III	T2	unknow	N1
TCGA-CV-6945	366	1	41	MALE	G2	Stage IVA	T4a	unknow	N2
TCGA-BA-4077	1134	1	45	FEMALE	G2	Stage IVA	T4a	M0	N0
TCGA-CQ-5331	1399	0	73	FEMALE	G2	unknow	T2	unknow	NX
TCGA-CN-5358	261	1	60	MALE	G2	Stage II	T2	unknow	N0
TCGA-BA-A4IG	855	0	77	MALE	G3	unknow	T1	MX	NX
TCGA-KU-A66T	552	0	53	FEMALE	G2	Stage IVA	T4	MX	N0
TCGA-P3-A5QF	330	1	49	MALE	G2	Stage IVA	T4	MX	N2b
TCGA-T3-A92N	95	1	79	MALE	G3	Stage IVA	T2	MX	N2c
TCGA-HD-7832	350	0	52	MALE	G2	Stage IVA	T4a	unknow	N0
TCGA-P3-A6T2	2165	0	45	MALE	G2	Stage IVA	T3	MX	N2b
TCGA-IQ-7632	441	0	68	FEMALE	G1	Stage IVA	T4a	M0	N0
TCGA-F7-A50G	616	0	66	MALE	G1	Stage III	T3	M0	N1
TCGA-CR-7392	1425	0	67	FEMALE	G1	Stage IVA	T3	M0	N2b
TCGA-CQ-5323	1466	0	82	MALE	G2	Stage I	T1	unknow	N0
TCGA-CV-6953	1641	1	80	FEMALE	G1	Stage III	T3	unknow	N0
TCGA-P3-A6T4	62	1	54	MALE	G2	Stage IVA	T4a	MX	N1
TCGA-CV-6003	1665	0	50	FEMALE	G2	Stage III	T2	unknow	N1
TCGA-CV-5979	1315	0	26	MALE	G2	Stage IVA	T2	unknow	N2b
TCGA-BB-4224	278	0	52	MALE	G2	Stage IVA	T2	unknow	N2b
TCGA-CV-6941	342	1	51	MALE	G2	Stage III	T3	unknow	N0
TCGA-CN-6024	224	0	66	MALE	G2	Stage IVA	T4a	M0	N2c
TCGA-CN-6016	594	0	64	MALE	G2	Stage IVA	T4a	unknow	N1
TCGA-BB-A6UO	268	1	61	FEMALE	G2	Stage IVA	T4a	MX	N2b
TCGA-CR-7368	1245	0	54	MALE	G2	Stage IVA	T4a	M0	N1
TCGA-CQ-5325	654	1	65	MALE	G2	Stage I	T1	unknow	N0
TCGA-BB-4225	146	0	73	MALE	G3	unknow	TX	unknow	NX
TCGA-CV-A6JD	182	1	82	FEMALE	G3	unknow	unknow	unknow	unknow
TCGA-CV-7428	1671	1	47	MALE	G2	Stage IVA	T4a	unknow	N2b
TCGA-CV-7429	107	1	55	MALE	G3	Stage IVA	T4a	unknow	N2b
TCGA-CV-7427	4760	1	73	FEMALE	G1	Stage II	T2	unknow	NX
TCGA-UF-A7JT	993	1	72	FEMALE	G3	Stage IVA	T4a	M0	N0
TCGA-MT-A67F	384	0	60	FEMALE	G2	Stage IVA	T4	MX	N0
TCGA-CR-7365	1191	0	60	MALE	G2	Stage IVA	T4a	M0	N0
TCGA-F7-A50J	585	0	67	FEMALE	G2	Stage III	T3	M0	N0
TCGA-CN-5370	259	1	78	MALE	G3	Stage III	T3	M0	N1
TCGA-CV-7104	393	1	61	FEMALE	G2	Stage IVA	T2	unknow	N2b
TCGA-HD-A4C1	11	0	41	FEMALE	G1	Stage IVA	T4a	MX	N2b
TCGA-UF-A7JC	546	1	42	MALE	G1	Stage IVA	T3	M0	N2b
TCGA-CN-5367	352	1	60	FEMALE	G2	Stage IVA	T4a	M0	N2b
TCGA-BA-4074	462	1	69	MALE	G3	Stage IVA	T2	M0	N2c
TCGA-BB-4228	558	0	50	MALE	GX	Stage III	T3	unknow	NX
TCGA-H7-8502	458	0	50	MALE	G2	Stage IVA	T4a	M0	N2b
TCGA-CN-4726	142	1	68	MALE	G2	Stage IVA	T3	unknow	N2b
TCGA-CV-5442	2327	0	76	FEMALE	G3	Stage IVA	T4a	unknow	N2b
TCGA-CV-5977	1840	0	66	MALE	G2	Stage IVA	T3	unknow	N2b
TCGA-CV-6937	624	1	71	MALE	G2	Stage II	T2	unknow	N0
TCGA-CQ-5332	317	1	87	MALE	G2	Stage III	T3	unknow	N0
TCGA-H7-8501	461	0	54	MALE	GX	Stage IVA	T4a	M0	N1

## Sheet: GSE41613
Accession	Title	Platform	Contrib	DataProcessing	SampleFile	1:Source	1:Organism	1:molecule	1:label	1:TISSUE TYPE	1:VITAL	1:FU TIME	1:SEX	1:TREATMENT	1:TUMOR STAGE	1:AGE
GSM1020099	HPV-negative OSCC #1	GPL570	contrib1	We used gcRMA algorithm from Bioconductor to extract gene expression values and perform normalization. The data were analyzed using a regression-based, estimating equations approach implemented in GenePlus software. The hierarchical clustering was performed using Affymetrix GeneSpring software GX 7.3.1.	GSM1020099-tbl-1.txt	HPV-negative OSCC patient	Homo sapiens	total RNA	biotin	HPV-negative oral squamous cell carcinoma (OSCC)	Alive	62.85	F	uni-modality	I/II	40-49
GSM1020100	HPV-negative OSCC #3	GPL570	contrib1	We used gcRMA algorithm from Bioconductor to extract gene expression values and perform normalization. The data were analyzed using a regression-based, estimating equations approach implemented in GenePlus software. The hierarchical clustering was performed using Affymetrix GeneSpring software GX 7.3.1.	GSM1020100-tbl-1.txt	HPV-negative OSCC patient	Homo sapiens	total RNA	biotin	HPV-negative oral squamous cell carcinoma (OSCC)	Dead-oral ca	55.66	M	uni-modality	I/II	50-59
GSM1020101	HPV-negative OSCC #5	GPL570	contrib1	We used gcRMA algorithm from Bioconductor to extract gene expression values and perform normalization. The data were analyzed using a regression-based, estimating equations approach implemented in GenePlus software. The hierarchical clustering was performed using Affymetrix GeneSpring software GX 7.3.1.	GSM1020101-tbl-1.txt	HPV-negative OSCC patient	Homo sapiens	total RNA	biotin	HPV-negative oral squamous cell carcinoma (OSCC)	Dead-oral ca	6.54	M	multii-modality	III/IV	50-59
GSM1020102	HPV-negative OSCC #6	GPL570	contrib1	We used gcRMA algorithm from Bioconductor to extract gene expression values and perform normalization. The data were analyzed using a regression-based, estimating equations approach implemented in GenePlus software. The hierarchical clustering was performed using Affymetrix GeneSpring software GX 7.3.1.	GSM1020102-tbl-1.txt	HPV-negative OSCC patient	Homo sapiens	total RNA	biotin	HPV-negative oral squamous cell carcinoma (OSCC)	Dead-non OC	3.38	M	multii-modality	III/IV	60-88
GSM1020103	HPV-negative OSCC #8	GPL570	contrib1	We used gcRMA algorithm from Bioconductor to extract gene expression values and perform normalization. The data were analyzed using a regression-based, estimating equations approach implemented in GenePlus software. The hierarchical clustering was performed using Affymetrix GeneSpring software GX 7.3.1.	GSM1020103-tbl-1.txt	HPV-negative OSCC patient	Homo sapiens	total RNA	biotin	HPV-negative oral squamous cell carcinoma (OSCC)	Dead-oral ca	28.62	M	uni-modality	I/II	40-49
GSM1020104	HPV-negative OSCC #11	GPL570	contrib1	We used gcRMA algorithm from Bioconductor to extract gene expression values and perform normalization. The data were analyzed using a regression-based, estimating equations approach implemented in GenePlus software. The hierarchical clustering was performed using Affymetrix GeneSpring software GX 7.3.1.	GSM1020104-tbl-1.txt	HPV-negative OSCC patient	Homo sapiens	total RNA	biotin	HPV-negative oral squamous cell carcinoma (OSCC)	Alive	85.03	F	multii-modality	III/IV	40-49
GSM1020105	HPV-negative OSCC #12	GPL570	contrib1	We used gcRMA algorithm from Bioconductor to extract gene expression values and perform normalization. The data were analyzed using a regression-based, estimating equations approach implemented in GenePlus software. The hierarchical clustering was performed using Affymetrix GeneSpring software GX 7.3.1.	GSM1020105-tbl-1.txt	HPV-negative OSCC patient	Homo sapiens	total RNA	biotin	HPV-negative oral squamous cell carcinoma (OSCC)	Dead-oral ca	40.71	F	multii-modality	III/IV	60-88
GSM1020106	HPV-negative OSCC #13	GPL570	contrib1	We used gcRMA algorithm from Bioconductor to extract gene expression values and perform normalization. The data were analyzed using a regression-based, estimating equations approach implemented in GenePlus software. The hierarchical clustering was performed using Affymetrix GeneSpring software GX 7.3.1.	GSM1020106-tbl-1.txt	HPV-negative OSCC patient	Homo sapiens	total RNA	biotin	HPV-negative oral squamous cell carcinoma (OSCC)	Alive	84.24	F	uni-modality	I/II	60-88
GSM1020107	HPV-negative OSCC #14	GPL570	contrib1	We used gcRMA algorithm from Bioconductor to extract gene expression values and perform normalization. The data were analyzed using a regression-based, estimating equations approach implemented in GenePlus software. The hierarchical clustering was performed using Affymetrix GeneSpring software GX 7.3.1.	GSM1020107-tbl-1.txt	HPV-negative OSCC patient	Homo sapiens	total RNA	biotin	HPV-negative oral squamous cell carcinoma (OSCC)	Dead-oral ca	46.88	M	multii-modality	III/IV	50-59
GSM1020108	HPV-negative OSCC #15	GPL570	contrib1	We used gcRMA algorithm from Bioconductor to extract gene expression values and perform normalization. The data were analyzed using a regression-based, estimating equations approach implemented in GenePlus software. The hierarchical clustering was performed using Affymetrix GeneSpring software GX 7.3.1.	GSM1020108-tbl-1.txt	HPV-negative OSCC patient	Homo sapiens	total RNA	biotin	HPV-negative oral squamous cell carcinoma (OSCC)	Alive	82.92	F	multii-modality	III/IV	60-88
GSM1020109	HPV-negative OSCC #17	GPL570	contrib1	We used gcRMA algorithm from Bioconductor to extract gene expression values and perform normalization. The data were analyzed using a regression-based, estimating equations approach implemented in GenePlus software. The hierarchical clustering was performed using Affymetrix GeneSpring software GX 7.3.1.	GSM1020109-tbl-1.txt	HPV-negative OSCC patient	Homo sapiens	total RNA	biotin	HPV-negative oral squamous cell carcinoma (OSCC)	Dead-oral ca	14.16	M	multii-modality	III/IV	60-88
GSM1020110	HPV-negative OSCC #21	GPL570	contrib1	We used gcRMA algorithm from Bioconductor to extract gene expression values and perform normalization. The data were analyzed using a regression-based, estimating equations approach implemented in GenePlus software. The hierarchical clustering was performed using Affymetrix GeneSpring software GX 7.3.1.	GSM1020110-tbl-1.txt	HPV-negative OSCC patient	Homo sapiens	total RNA	biotin	HPV-negative oral squamous cell carcinoma (OSCC)	Dead-oral ca	10.05	M	multii-modality	III/IV	40-49
GSM1020111	HPV-negative OSCC #22	GPL570	contrib1	We used gcRMA algorithm from Bioconductor to extract gene expression values and perform normalization. The data were analyzed using a regression-based, estimating equations approach implemented in GenePlus software. The hierarchical clustering was performed using Affymetrix GeneSpring software GX 7.3.1.	GSM1020111-tbl-1.txt	HPV-negative OSCC patient	Homo sapiens	total RNA	biotin	HPV-negative oral squamous cell carcinoma (OSCC)	Dead-non OC	28.52	M	uni-modality	III/IV	50-59
GSM1020112	HPV-negative OSCC #23	GPL570	contrib1	We used gcRMA algorithm from Bioconductor to extract gene expression values and perform normalization. The data were analyzed using a regression-based, estimating equations approach implemented in GenePlus software. The hierarchical clustering was performed using Affymetrix GeneSpring software GX 7.3.1.	GSM1020112-tbl-1.txt	HPV-negative OSCC patient	Homo sapiens	total RNA	biotin	HPV-negative oral squamous cell carcinoma (OSCC)	Alive	81.51	M	uni-modality	I/II	60-88
GSM1020113	HPV-negative OSCC #24	GPL570	contrib1	We used gcRMA algorithm from Bioconductor to extract gene expression values and perform normalization. The data were analyzed using a regression-based, estimating equations approach implemented in GenePlus software. The hierarchical clustering was performed using Affymetrix GeneSpring software GX 7.3.1.	GSM1020113-tbl-1.txt	HPV-negative OSCC patient	Homo sapiens	total RNA	biotin	HPV-negative oral squamous cell carcinoma (OSCC)	Dead-oral ca	7.16	M	multii-modality	III/IV	50-59
GSM1020114	HPV-negative OSCC #25	GPL570	contrib1	We used gcRMA algorithm from Bioconductor to extract gene expression values and perform normalization. The data were analyzed using a regression-based, estimating equations approach implemented in GenePlus software. The hierarchical clustering was performed using Affymetrix GeneSpring software GX 7.3.1.	GSM1020114-tbl-1.txt	HPV-negative OSCC patient	Homo sapiens	total RNA	biotin	HPV-negative oral squamous cell carcinoma (OSCC)	Dead-oral ca	7.23	M	uni-modality	I/II	60-88
GSM1020115	HPV-negative OSCC #26	GPL570	contrib1	We used gcRMA algorithm from Bioconductor to extract gene expression values and perform normalization. The data were analyzed using a regression-based, estimating equations approach implemented in GenePlus software. The hierarchical clustering was performed using Affymetrix GeneSpring software GX 7.3.1.	GSM1020115-tbl-1.txt	HPV-negative OSCC patient	Homo sapiens	total RNA	biotin	HPV-negative oral squamous cell carcinoma (OSCC)	Dead-non OC	66.63	M	multii-modality	III/IV	50-59
GSM1020116	HPV-negative OSCC #27	GPL570	contrib1	We used gcRMA algorithm from Bioconductor to extract gene expression values and perform normalization. The data were analyzed using a regression-based, estimating equations approach implemented in GenePlus software. The hierarchical clustering was performed using Affymetrix GeneSpring software GX 7.3.1.	GSM1020116-tbl-1.txt	HPV-negative OSCC patient	Homo sapiens	total RNA	biotin	HPV-negative oral squamous cell carcinoma (OSCC)	Dead -unk cause	78.29	M	multii-modality	III/IV	40-49
GSM1020117	HPV-negative OSCC #28	GPL570	contrib1	We used gcRMA algorithm from Bioconductor to extract gene expression values and perform normalization. The data were analyzed using a regression-based, estimating equations approach implemented in GenePlus software. The hierarchical clustering was performed using Affymetrix GeneSpring software GX 7.3.1.	GSM1020117-tbl-1.txt	HPV-negative OSCC patient	Homo sapiens	total RNA	biotin	HPV-negative oral squamous cell carcinoma (OSCC)	Dead -unk cause	9.92	M	uni-modality	III/IV	50-59
GSM1020118	HPV-negative OSCC #29	GPL570	contrib1	We used gcRMA algorithm from Bioconductor to extract gene expression values and perform normalization. The data were analyzed using a regression-based, estimating equations approach implemented in GenePlus software. The hierarchical clustering was performed using Affymetrix GeneSpring software GX 7.3.1.	GSM1020118-tbl-1.txt	HPV-negative OSCC patient	Homo sapiens	total RNA	biotin	HPV-negative oral squamous cell carcinoma (OSCC)	Dead-oral ca	15.31	F	uni-modality	III/IV	40-49
GSM1020119	HPV-negative OSCC #32	GPL570	contrib1	We used gcRMA algorithm from Bioconductor to extract gene expression values and perform normalization. The data were analyzed using a regression-based, estimating equations approach implemented in GenePlus software. The hierarchical clustering was performed using Affymetrix GeneSpring software GX 7.3.1.	GSM1020119-tbl-1.txt	HPV-negative OSCC patient	Homo sapiens	total RNA	biotin	HPV-negative oral squamous cell carcinoma (OSCC)	Alive	80.16	M	multii-modality	III/IV	50-59
GSM1020120	HPV-negative OSCC #33	GPL570	contrib1	We used gcRMA algorithm from Bioconductor to extract gene expression values and perform normalization. The data were analyzed using a regression-based, estimating equations approach implemented in GenePlus software. The hierarchical clustering was performed using Affymetrix GeneSpring software GX 7.3.1.	GSM1020120-tbl-1.txt	HPV-negative OSCC patient	Homo sapiens	total RNA	biotin	HPV-negative oral squamous cell carcinoma (OSCC)	Alive	80.79	M	uni-modality	I/II	40-49
GSM1020121	HPV-negative OSCC #34	GPL570	contrib1	We used gcRMA algorithm from Bioconductor to extract gene expression values and perform normalization. The data were analyzed using a regression-based, estimating equations approach implemented in GenePlus software. The hierarchical clustering was performed using Affymetrix GeneSpring software GX 7.3.1.	GSM1020121-tbl-1.txt	HPV-negative OSCC patient	Homo sapiens	total RNA	biotin	HPV-negative oral squamous cell carcinoma (OSCC)	Dead-oral ca	15.41	F	multii-modality	III/IV	40-49
GSM1020122	HPV-negative OSCC #35	GPL570	contrib1	We used gcRMA algorithm from Bioconductor to extract gene expression values and perform normalization. The data were analyzed using a regression-based, estimating equations approach implemented in GenePlus software. The hierarchical clustering was performed using Affymetrix GeneSpring software GX 7.3.1.	GSM1020122-tbl-1.txt	HPV-negative OSCC patient	Homo sapiens	total RNA	biotin	HPV-negative oral squamous cell carcinoma (OSCC)	Dead-non OC	18.4	F	multii-modality	I/II	50-59
GSM1020123	HPV-negative OSCC #38	GPL570	contrib1	We used gcRMA algorithm from Bioconductor to extract gene expression values and perform normalization. The data were analyzed using a regression-based, estimating equations approach implemented in GenePlus software. The hierarchical clustering was performed using Affymetrix GeneSpring software GX 7.3.1.	GSM1020123-tbl-1.txt	HPV-negative OSCC patient	Homo sapiens	total RNA	biotin	HPV-negative oral squamous cell carcinoma (OSCC)	Dead-oral ca	21.78	M	uni-modality	III/IV	40-49
GSM1020124	HPV-negative OSCC #39	GPL570	contrib1	We used gcRMA algorithm from Bioconductor to extract gene expression values and perform normalization. The data were analyzed using a regression-based, estimating equations approach implemented in GenePlus software. The hierarchical clustering was performed using Affymetrix GeneSpring software GX 7.3.1.	GSM1020124-tbl-1.txt	HPV-negative OSCC patient	Homo sapiens	total RNA	biotin	HPV-negative oral squamous cell carcinoma (OSCC)	Dead-oral ca	24.25	F	multii-modality	III/IV	60-88
GSM1020125	HPV-negative OSCC #40	GPL570	contrib1	We used gcRMA algorithm from Bioconductor to extract gene expression values and perform normalization. The data were analyzed using a regression-based, estimating equations approach implemented in GenePlus software. The hierarchical clustering was performed using Affymetrix GeneSpring software GX 7.3.1.	GSM1020125-tbl-1.txt	HPV-negative OSCC patient	Homo sapiens	total RNA	biotin	HPV-negative oral squamous cell carcinoma (OSCC)	Dead-oral ca	5.85	F	multii-modality	III/IV	19-39
GSM1020126	HPV-negative OSCC #41	GPL570	contrib1	We used gcRMA algorithm from Bioconductor to extract gene expression values and perform normalization. The data were analyzed using a regression-based, estimating equations approach implemented in GenePlus software. The hierarchical clustering was performed using Affymetrix GeneSpring software GX 7.3.1.	GSM1020126-tbl-1.txt	HPV-negative OSCC patient	Homo sapiens	total RNA	biotin	HPV-negative oral squamous cell carcinoma (OSCC)	Dead -unk cause	35.45	F	uni-modality	I/II	60-88
GSM1020127	HPV-negative OSCC #43	GPL570	contrib1	We used gcRMA algorithm from Bioconductor to extract gene expression values and perform normalization. The data were analyzed using a regression-based, estimating equations approach implemented in GenePlus software. The hierarchical clustering was performed using Affymetrix GeneSpring software GX 7.3.1.	GSM1020127-tbl-1.txt	HPV-negative OSCC patient	Homo sapiens	total RNA	biotin	HPV-negative oral squamous cell carcinoma (OSCC)	Alive	78.95	M	multii-modality	III/IV	60-88
GSM1020128	HPV-negative OSCC #44	GPL570	contrib1	We used gcRMA algorithm from Bioconductor to extract gene expression values and perform normalization. The data were analyzed using a regression-based, estimating equations approach implemented in GenePlus software. The hierarchical clustering was performed using Affymetrix GeneSpring software GX 7.3.1.	GSM1020128-tbl-1.txt	HPV-negative OSCC patient	Homo sapiens	total RNA	biotin	HPV-negative oral squamous cell carcinoma (OSCC)	Dead-non OC	41.17	F	uni-modality	III/IV	50-59
GSM1020129	HPV-negative OSCC #45	GPL570	contrib1	We used gcRMA algorithm from Bioconductor to extract gene expression values and perform normalization. The data were analyzed using a regression-based, estimating equations approach implemented in GenePlus software. The hierarchical clustering was performed using Affymetrix GeneSpring software GX 7.3.1.	GSM1020129-tbl-1.txt	HPV-negative OSCC patient	Homo sapiens	total RNA	biotin	HPV-negative oral squamous cell carcinoma (OSCC)	Dead -unk cause	76.75	F	multii-modality	III/IV	60-88
GSM1020130	HPV-negative OSCC #46	GPL570	contrib1	We used gcRMA algorithm from Bioconductor to extract gene expression values and perform normalization. The data were analyzed using a regression-based, estimating equations approach implemented in GenePlus software. The hierarchical clustering was performed using Affymetrix GeneSpring software GX 7.3.1.	GSM1020130-tbl-1.txt	HPV-negative OSCC patient	Homo sapiens	total RNA	biotin	HPV-negative oral squamous cell carcinoma (OSCC)	Dead-oral ca	3.52	M	unknown	III/IV	60-88
GSM1020131	HPV-negative OSCC #47	GPL570	contrib1	We used gcRMA algorithm from Bioconductor to extract gene expression values and perform normalization. The data were analyzed using a regression-based, estimating equations approach implemented in GenePlus software. The hierarchical clustering was performed using Affymetrix GeneSpring software GX 7.3.1.	GSM1020131-tbl-1.txt	HPV-negative OSCC patient	Homo sapiens	total RNA	biotin	HPV-negative oral squamous cell carcinoma (OSCC)	Dead-oral ca	24.87	F	multii-modality	III/IV	60-88
GSM1020132	HPV-negative OSCC #49	GPL570	contrib1	We used gcRMA algorithm from Bioconductor to extract gene expression values and perform normalization. The data were analyzed using a regression-based, estimating equations approach implemented in GenePlus software. The hierarchical clustering was performed using Affymetrix GeneSpring software GX 7.3.1.	GSM1020132-tbl-1.txt	HPV-negative OSCC patient	Homo sapiens	total RNA	biotin	HPV-negative oral squamous cell carcinoma (OSCC)	Dead-oral ca	20.11	M	multii-modality	III/IV	50-59
GSM1020133	HPV-negative OSCC #51	GPL570	contrib1	We used gcRMA algorithm from Bioconductor to extract gene expression values and perform normalization. The data were analyzed using a regression-based, estimating equations approach implemented in GenePlus software. The hierarchical clustering was performed using Affymetrix GeneSpring software GX 7.3.1.	GSM1020133-tbl-1.txt	HPV-negative OSCC patient	Homo sapiens	total RNA	biotin	HPV-negative oral squamous cell carcinoma (OSCC)	Alive	76.85	M	multii-modality	I/II	60-88
GSM1020134	HPV-negative OSCC #53	GPL570	contrib1	We used gcRMA algorithm from Bioconductor to extract gene expression values and perform normalization. The data were analyzed using a regression-based, estimating equations approach implemented in GenePlus software. The hierarchical clustering was performed using Affymetrix GeneSpring software GX 7.3.1.	GSM1020134-tbl-1.txt	HPV-negative OSCC patient	Homo sapiens	total RNA	biotin	HPV-negative oral squamous cell carcinoma (OSCC)	Dead-oral ca	29.14	M	multii-modality	I/II	40-49
GSM1020135	HPV-negative OSCC #55	GPL570	contrib1	We used gcRMA algorithm from Bioconductor to extract gene expression values and perform normalization. The data were analyzed using a regression-based, estimating equations approach implemented in GenePlus software. The hierarchical clustering was performed using Affymetrix GeneSpring software GX 7.3.1.	GSM1020135-tbl-1.txt	HPV-negative OSCC patient	Homo sapiens	total RNA	biotin	HPV-negative oral squamous cell carcinoma (OSCC)	Dead-non OC	26.81	F	multii-modality	III/IV	50-59
GSM1020136	HPV-negative OSCC #57	GPL570	contrib1	We used gcRMA algorithm from Bioconductor to extract gene expression values and perform normalization. The data were analyzed using a regression-based, estimating equations approach implemented in GenePlus software. The hierarchical clustering was performed using Affymetrix GeneSpring software GX 7.3.1.	GSM1020136-tbl-1.txt	HPV-negative OSCC patient	Homo sapiens	total RNA	biotin	HPV-negative oral squamous cell carcinoma (OSCC)	Alive	75.07	M	uni-modality	I/II	60-88
GSM1020137	HPV-negative OSCC #58	GPL570	contrib1	We used gcRMA algorithm from Bioconductor to extract gene expression values and perform normalization. The data were analyzed using a regression-based, estimating equations approach implemented in GenePlus software. The hierarchical clustering was performed using Affymetrix GeneSpring software GX 7.3.1.	GSM1020137-tbl-1.txt	HPV-negative OSCC patient	Homo sapiens	total RNA	biotin	HPV-negative oral squamous cell carcinoma (OSCC)	Dead-non OC	43.24	M	multii-modality	III/IV	60-88
GSM1020138	HPV-negative OSCC #60	GPL570	contrib1	We used gcRMA algorithm from Bioconductor to extract gene expression values and perform normalization. The data were analyzed using a regression-based, estimating equations approach implemented in GenePlus software. The hierarchical clustering was performed using Affymetrix GeneSpring software GX 7.3.1.	GSM1020138-tbl-1.txt	HPV-negative OSCC patient	Homo sapiens	total RNA	biotin	HPV-negative oral squamous cell carcinoma (OSCC)	Alive	74.64	F	uni-modality	I/II	50-59
GSM1020139	HPV-negative OSCC #67	GPL570	contrib1	We used gcRMA algorithm from Bioconductor to extract gene expression values and perform normalization. The data were analyzed using a regression-based, estimating equations approach implemented in GenePlus software. The hierarchical clustering was performed using Affymetrix GeneSpring software GX 7.3.1.	GSM1020139-tbl-1.txt	HPV-negative OSCC patient	Homo sapiens	total RNA	biotin	HPV-negative oral squamous cell carcinoma (OSCC)	Dead-oral ca	14.75	M	multii-modality	III/IV	19-39
GSM1020140	HPV-negative OSCC #68	GPL570	contrib1	We used gcRMA algorithm from Bioconductor to extract gene expression values and perform normalization. The data were analyzed using a regression-based, estimating equations approach implemented in GenePlus software. The hierarchical clustering was performed using Affymetrix GeneSpring software GX 7.3.1.	GSM1020140-tbl-1.txt	HPV-negative OSCC patient	Homo sapiens	total RNA	biotin	HPV-negative oral squamous cell carcinoma (OSCC)	Alive	73.17	M	uni-modality	I/II	60-88
GSM1020141	HPV-negative OSCC #69	GPL570	contrib1	We used gcRMA algorithm from Bioconductor to extract gene expression values and perform normalization. The data were analyzed using a regression-based, estimating equations approach implemented in GenePlus software. The hierarchical clustering was performed using Affymetrix GeneSpring software GX 7.3.1.	GSM1020141-tbl-1.txt	HPV-negative OSCC patient	Homo sapiens	total RNA	biotin	HPV-negative oral squamous cell carcinoma (OSCC)	Alive	72.28	M	multii-modality	III/IV	60-88
GSM1020142	HPV-negative OSCC #70	GPL570	contrib1	We used gcRMA algorithm from Bioconductor to extract gene expression values and perform normalization. The data were analyzed using a regression-based, estimating equations approach implemented in GenePlus software. The hierarchical clustering was performed using Affymetrix GeneSpring software GX 7.3.1.	GSM1020142-tbl-1.txt	HPV-negative OSCC patient	Homo sapiens	total RNA	biotin	HPV-negative oral squamous cell carcinoma (OSCC)	Alive	73.26	M	multii-modality	III/IV	50-59
GSM1020143	HPV-negative OSCC #71	GPL570	contrib1	We used gcRMA algorithm from Bioconductor to extract gene expression values and perform normalization. The data were analyzed using a regression-based, estimating equations approach implemented in GenePlus software. The hierarchical clustering was performed using Affymetrix GeneSpring software GX 7.3.1.	GSM1020143-tbl-1.txt	HPV-negative OSCC patient	Homo sapiens	total RNA	biotin	HPV-negative oral squamous cell carcinoma (OSCC)	Dead -unk cause	64.99	M	uni-modality	I/II	50-59
GSM1020144	HPV-negative OSCC #72	GPL570	contrib1	We used gcRMA algorithm from Bioconductor to extract gene expression values and perform normalization. The data were analyzed using a regression-based, estimating equations approach implemented in GenePlus software. The hierarchical clustering was performed using Affymetrix GeneSpring software GX 7.3.1.	GSM1020144-tbl-1.txt	HPV-negative OSCC patient	Homo sapiens	total RNA	biotin	HPV-negative oral squamous cell carcinoma (OSCC)	Alive	68.47	F	multii-modality	III/IV	60-88
GSM1020145	HPV-negative OSCC #73	GPL570	contrib1	We used gcRMA algorithm from Bioconductor to extract gene expression values and perform normalization. The data were analyzed using a regression-based, estimating equations approach implemented in GenePlus software. The hierarchical clustering was performed using Affymetrix GeneSpring software GX 7.3.1.	GSM1020145-tbl-1.txt	HPV-negative OSCC patient	Homo sapiens	total RNA	biotin	HPV-negative oral squamous cell carcinoma (OSCC)	Dead-oral ca	12.29	M	multii-modality	III/IV	60-88
GSM1020146	HPV-negative OSCC #75	GPL570	contrib1	We used gcRMA algorithm from Bioconductor to extract gene expression values and perform normalization. The data were analyzed using a regression-based, estimating equations approach implemented in GenePlus software. The hierarchical clustering was performed using Affymetrix GeneSpring software GX 7.3.1.	GSM1020146-tbl-1.txt	HPV-negative OSCC patient	Homo sapiens	total RNA	biotin	HPV-negative oral squamous cell carcinoma (OSCC)	Dead-oral ca	6.44	F	multii-modality	III/IV	60-88
GSM1020147	HPV-negative OSCC #77	GPL570	contrib1	We used gcRMA algorithm from Bioconductor to extract gene expression values and perform normalization. The data were analyzed using a regression-based, estimating equations approach implemented in GenePlus software. The hierarchical clustering was performed using Affymetrix GeneSpring software GX 7.3.1.	GSM1020147-tbl-1.txt	HPV-negative OSCC patient	Homo sapiens	total RNA	biotin	HPV-negative oral squamous cell carcinoma (OSCC)	Alive	69.16	F	uni-modality	I/II	50-59
GSM1020148	HPV-negative OSCC #79	GPL570	contrib1	We used gcRMA algorithm from Bioconductor to extract gene expression values and perform normalization. The data were analyzed using a regression-based, estimating equations approach implemented in GenePlus software. The hierarchical clustering was performed using Affymetrix GeneSpring software GX 7.3.1.	GSM1020148-tbl-1.txt	HPV-negative OSCC patient	Homo sapiens	total RNA	biotin	HPV-negative oral squamous cell carcinoma (OSCC)	Alive	70.08	F	uni-modality	I/II	19-39
GSM1020149	HPV-negative OSCC #80	GPL570	contrib1	We used gcRMA algorithm from Bioconductor to extract gene expression values and perform normalization. The data were analyzed using a regression-based, estimating equations approach implemented in GenePlus software. The hierarchical clustering was performed using Affymetrix GeneSpring software GX 7.3.1.	GSM1020149-tbl-1.txt	HPV-negative OSCC patient	Homo sapiens	total RNA	biotin	HPV-negative oral squamous cell carcinoma (OSCC)	Alive	70.08	F	multii-modality	I/II	50-59
GSM1020150	HPV-negative OSCC #81	GPL570	contrib1	We used gcRMA algorithm from Bioconductor to extract gene expression values and perform normalization. The data were analyzed using a regression-based, estimating equations approach implemented in GenePlus software. The hierarchical clustering was performed using Affymetrix GeneSpring software GX 7.3.1.	GSM1020150-tbl-1.txt	HPV-negative OSCC patient	Homo sapiens	total RNA	biotin	HPV-negative oral squamous cell carcinoma (OSCC)	Alive	68.14	M	multii-modality	III/IV	60-88
GSM1020151	HPV-negative OSCC #82	GPL570	contrib1	We used gcRMA algorithm from Bioconductor to extract gene expression values and perform normalization. The data were analyzed using a regression-based, estimating equations approach implemented in GenePlus software. The hierarchical clustering was performed using Affymetrix GeneSpring software GX 7.3.1.	GSM1020151-tbl-1.txt	HPV-negative OSCC patient	Homo sapiens	total RNA	biotin	HPV-negative oral squamous cell carcinoma (OSCC)	Alive	67.94	F	uni-modality	I/II	60-88
GSM1020152	HPV-negative OSCC #83	GPL570	contrib1	We used gcRMA algorithm from Bioconductor to extract gene expression values and perform normalization. The data were analyzed using a regression-based, estimating equations approach implemented in GenePlus software. The hierarchical clustering was performed using Affymetrix GeneSpring software GX 7.3.1.	GSM1020152-tbl-1.txt	HPV-negative OSCC patient	Homo sapiens	total RNA	biotin	HPV-negative oral squamous cell carcinoma (OSCC)	Dead-non OC	19.65	M	uni-modality	I/II	50-59
GSM1020153	HPV-negative OSCC #84	GPL570	contrib1	We used gcRMA algorithm from Bioconductor to extract gene expression values and perform normalization. The data were analyzed using a regression-based, estimating equations approach implemented in GenePlus software. The hierarchical clustering was performed using Affymetrix GeneSpring software GX 7.3.1.	GSM1020153-tbl-1.txt	HPV-negative OSCC patient	Homo sapiens	total RNA	biotin	HPV-negative oral squamous cell carcinoma (OSCC)	Alive	67.55	M	multii-modality	III/IV	19-39
GSM1020154	HPV-negative OSCC #85	GPL570	contrib1	We used gcRMA algorithm from Bioconductor to extract gene expression values and perform normalization. The data were analyzed using a regression-based, estimating equations approach implemented in GenePlus software. The hierarchical clustering was performed using Affymetrix GeneSpring software GX 7.3.1.	GSM1020154-tbl-1.txt	HPV-negative OSCC patient	Homo sapiens	total RNA	biotin	HPV-negative oral squamous cell carcinoma (OSCC)	Alive	66.6	M	multii-modality	I/II	50-59
GSM1020155	HPV-negative OSCC #86	GPL570	contrib1	We used gcRMA algorithm from Bioconductor to extract gene expression values and perform normalization. The data were analyzed using a regression-based, estimating equations approach implemented in GenePlus software. The hierarchical clustering was performed using Affymetrix GeneSpring software GX 7.3.1.	GSM1020155-tbl-1.txt	HPV-negative OSCC patient	Homo sapiens	total RNA	biotin	HPV-negative oral squamous cell carcinoma (OSCC)	Alive	66.56	M	uni-modality	I/II	19-39
GSM1020156	HPV-negative OSCC #87	GPL570	contrib1	We used gcRMA algorithm from Bioconductor to extract gene expression values and perform normalization. The data were analyzed using a regression-based, estimating equations approach implemented in GenePlus software. The hierarchical clustering was performed using Affymetrix GeneSpring software GX 7.3.1.	GSM1020156-tbl-1.txt	HPV-negative OSCC patient	Homo sapiens	total RNA	biotin	HPV-negative oral squamous cell carcinoma (OSCC)	Alive	65.22	M	uni-modality	I/II	60-88
GSM1020157	HPV-negative OSCC #88	GPL570	contrib1	We used gcRMA algorithm from Bioconductor to extract gene expression values and perform normalization. The data were analyzed using a regression-based, estimating equations approach implemented in GenePlus software. The hierarchical clustering was performed using Affymetrix GeneSpring software GX 7.3.1.	GSM1020157-tbl-1.txt	HPV-negative OSCC patient	Homo sapiens	total RNA	biotin	HPV-negative oral squamous cell carcinoma (OSCC)	Dead-oral ca	2.4	M	uni-modality	III/IV	60-88
GSM1020158	HPV-negative OSCC #90	GPL570	contrib1	We used gcRMA algorithm from Bioconductor to extract gene expression values and perform normalization. The data were analyzed using a regression-based, estimating equations approach implemented in GenePlus software. The hierarchical clustering was performed using Affymetrix GeneSpring software GX 7.3.1.	GSM1020158-tbl-1.txt	HPV-negative OSCC patient	Homo sapiens	total RNA	biotin	HPV-negative oral squamous cell carcinoma (OSCC)	Dead-oral ca	10.68	M	multii-modality	III/IV	50-59
GSM1020159	HPV-negative OSCC #92	GPL570	contrib1	We used gcRMA algorithm from Bioconductor to extract gene expression values and perform normalization. The data were analyzed using a regression-based, estimating equations approach implemented in GenePlus software. The hierarchical clustering was performed using Affymetrix GeneSpring software GX 7.3.1.	GSM1020159-tbl-1.txt	HPV-negative OSCC patient	Homo sapiens	total RNA	biotin	HPV-negative oral squamous cell carcinoma (OSCC)	Alive	65.45	F	multii-modality	III/IV	40-49
GSM1020160	HPV-negative OSCC #94	GPL570	contrib1	We used gcRMA algorithm from Bioconductor to extract gene expression values and perform normalization. The data were analyzed using a regression-based, estimating equations approach implemented in GenePlus software. The hierarchical clustering was performed using Affymetrix GeneSpring software GX 7.3.1.	GSM1020160-tbl-1.txt	HPV-negative OSCC patient	Homo sapiens	total RNA	biotin	HPV-negative oral squamous cell carcinoma (OSCC)	Alive	63.54	M	uni-modality	I/II	60-88
GSM1020161	HPV-negative OSCC #96	GPL570	contrib1	We used gcRMA algorithm from Bioconductor to extract gene expression values and perform normalization. The data were analyzed using a regression-based, estimating equations approach implemented in GenePlus software. The hierarchical clustering was performed using Affymetrix GeneSpring software GX 7.3.1.	GSM1020161-tbl-1.txt	HPV-negative OSCC patient	Homo sapiens	total RNA	biotin	HPV-negative oral squamous cell carcinoma (OSCC)	Alive	63.38	M	uni-modality	I/II	50-59
GSM1020162	HPV-negative OSCC #99	GPL570	contrib1	We used gcRMA algorithm from Bioconductor to extract gene expression values and perform normalization. The data were analyzed using a regression-based, estimating equations approach implemented in GenePlus software. The hierarchical clustering was performed using Affymetrix GeneSpring software GX 7.3.1.	GSM1020162-tbl-1.txt	HPV-negative OSCC patient	Homo sapiens	total RNA	biotin	HPV-negative oral squamous cell carcinoma (OSCC)	Dead-oral ca	35.12	F	multii-modality	III/IV	60-88
GSM1020163	HPV-negative OSCC #100	GPL570	contrib1	We used gcRMA algorithm from Bioconductor to extract gene expression values and perform normalization. The data were analyzed using a regression-based, estimating equations approach implemented in GenePlus software. The hierarchical clustering was performed using Affymetrix GeneSpring software GX 7.3.1.	GSM1020163-tbl-1.txt	HPV-negative OSCC patient	Homo sapiens	total RNA	biotin	HPV-negative oral squamous cell carcinoma (OSCC)	Alive	60.55	M	uni-modality	III/IV	60-88
GSM1020164	HPV-negative OSCC #101	GPL570	contrib1	We used gcRMA algorithm from Bioconductor to extract gene expression values and perform normalization. The data were analyzed using a regression-based, estimating equations approach implemented in GenePlus software. The hierarchical clustering was performed using Affymetrix GeneSpring software GX 7.3.1.	GSM1020164-tbl-1.txt	HPV-negative OSCC patient	Homo sapiens	total RNA	biotin	HPV-negative oral squamous cell carcinoma (OSCC)	Alive	61.54	M	multii-modality	III/IV	60-88
GSM1020165	HPV-negative OSCC #102	GPL570	contrib1	We used gcRMA algorithm from Bioconductor to extract gene expression values and perform normalization. The data were analyzed using a regression-based, estimating equations approach implemented in GenePlus software. The hierarchical clustering was performed using Affymetrix GeneSpring software GX 7.3.1.	GSM1020165-tbl-1.txt	HPV-negative OSCC patient	Homo sapiens	total RNA	biotin	HPV-negative oral squamous cell carcinoma (OSCC)	Dead-oral ca	19.12	M	uni-modality	III/IV	60-88
GSM1020166	HPV-negative OSCC #103	GPL570	contrib1	We used gcRMA algorithm from Bioconductor to extract gene expression values and perform normalization. The data were analyzed using a regression-based, estimating equations approach implemented in GenePlus software. The hierarchical clustering was performed using Affymetrix GeneSpring software GX 7.3.1.	GSM1020166-tbl-1.txt	HPV-negative OSCC patient	Homo sapiens	total RNA	biotin	HPV-negative oral squamous cell carcinoma (OSCC)	Alive	61.73	M	uni-modality	I/II	60-88
GSM1020167	HPV-negative OSCC #104	GPL570	contrib1	We used gcRMA algorithm from Bioconductor to extract gene expression values and perform normalization. The data were analyzed using a regression-based, estimating equations approach implemented in GenePlus software. The hierarchical clustering was performed using Affymetrix GeneSpring software GX 7.3.1.	GSM1020167-tbl-1.txt	HPV-negative OSCC patient	Homo sapiens	total RNA	biotin	HPV-negative oral squamous cell carcinoma (OSCC)	Dead -unk cause	51.61	F	multii-modality	III/IV	50-59
GSM1020168	HPV-negative OSCC #106	GPL570	contrib1	We used gcRMA algorithm from Bioconductor to extract gene expression values and perform normalization. The data were analyzed using a regression-based, estimating equations approach implemented in GenePlus software. The hierarchical clustering was performed using Affymetrix GeneSpring software GX 7.3.1.	GSM1020168-tbl-1.txt	HPV-negative OSCC patient	Homo sapiens	total RNA	biotin	HPV-negative oral squamous cell carcinoma (OSCC)	Alive	61.08	M	multii-modality	III/IV	40-49
GSM1020169	HPV-negative OSCC #107	GPL570	contrib1	We used gcRMA algorithm from Bioconductor to extract gene expression values and perform normalization. The data were analyzed using a regression-based, estimating equations approach implemented in GenePlus software. The hierarchical clustering was performed using Affymetrix GeneSpring software GX 7.3.1.	GSM1020169-tbl-1.txt	HPV-negative OSCC patient	Homo sapiens	total RNA	biotin	HPV-negative oral squamous cell carcinoma (OSCC)	Alive	59.47	M	multii-modality	III/IV	50-59
GSM1020170	HPV-negative OSCC #108	GPL570	contrib1	We used gcRMA algorithm from Bioconductor to extract gene expression values and perform normalization. The data were analyzed using a regression-based, estimating equations approach implemented in GenePlus software. The hierarchical clustering was performed using Affymetrix GeneSpring software GX 7.3.1.	GSM1020170-tbl-1.txt	HPV-negative OSCC patient	Homo sapiens	total RNA	biotin	HPV-negative oral squamous cell carcinoma (OSCC)	Alive	61.01	M	uni-modality	I/II	60-88
GSM1020171	HPV-negative OSCC #110	GPL570	contrib1	We used gcRMA algorithm from Bioconductor to extract gene expression values and perform normalization. The data were analyzed using a regression-based, estimating equations approach implemented in GenePlus software. The hierarchical clustering was performed using Affymetrix GeneSpring software GX 7.3.1.	GSM1020171-tbl-1.txt	HPV-negative OSCC patient	Homo sapiens	total RNA	biotin	HPV-negative oral squamous cell carcinoma (OSCC)	Alive	60.65	M	multii-modality	III/IV	60-88
GSM1020172	HPV-negative OSCC #113	GPL570	contrib1	We used gcRMA algorithm from Bioconductor to extract gene expression values and perform normalization. The data were analyzed using a regression-based, estimating equations approach implemented in GenePlus software. The hierarchical clustering was performed using Affymetrix GeneSpring software GX 7.3.1.	GSM1020172-tbl-1.txt	HPV-negative OSCC patient	Homo sapiens	total RNA	biotin	HPV-negative oral squamous cell carcinoma (OSCC)	Alive	59.96	F	multii-modality	I/II	60-88
GSM1020173	HPV-negative OSCC #114	GPL570	contrib1	We used gcRMA algorithm from Bioconductor to extract gene expression values and perform normalization. The data were analyzed using a regression-based, estimating equations approach implemented in GenePlus software. The hierarchical clustering was performed using Affymetrix GeneSpring software GX 7.3.1.	GSM1020173-tbl-1.txt	HPV-negative OSCC patient	Homo sapiens	total RNA	biotin	HPV-negative oral squamous cell carcinoma (OSCC)	Dead-oral ca	9.86	M	uni-modality	I/II	60-88
GSM1020174	HPV-negative OSCC #115	GPL570	contrib1	We used gcRMA algorithm from Bioconductor to extract gene expression values and perform normalization. The data were analyzed using a regression-based, estimating equations approach implemented in GenePlus software. The hierarchical clustering was performed using Affymetrix GeneSpring software GX 7.3.1.	GSM1020174-tbl-1.txt	HPV-negative OSCC patient	Homo sapiens	total RNA	biotin	HPV-negative oral squamous cell carcinoma (OSCC)	Dead-oral ca	9.23	M	multii-modality	III/IV	40-49
GSM1020175	HPV-negative OSCC #116	GPL570	contrib1	We used gcRMA algorithm from Bioconductor to extract gene expression values and perform normalization. The data were analyzed using a regression-based, estimating equations approach implemented in GenePlus software. The hierarchical clustering was performed using Affymetrix GeneSpring software GX 7.3.1.	GSM1020175-tbl-1.txt	HPV-negative OSCC patient	Homo sapiens	total RNA	biotin	HPV-negative oral squamous cell carcinoma (OSCC)	Alive	59.24	M	uni-modality	I/II	50-59
GSM1020176	HPV-negative OSCC #117	GPL570	contrib1	We used gcRMA algorithm from Bioconductor to extract gene expression values and perform normalization. The data were analyzed using a regression-based, estimating equations approach implemented in GenePlus software. The hierarchical clustering was performed using Affymetrix GeneSpring software GX 7.3.1.	GSM1020176-tbl-1.txt	HPV-negative OSCC patient	Homo sapiens	total RNA	biotin	HPV-negative oral squamous cell carcinoma (OSCC)	Dead-oral ca	6.9	M	multii-modality	III/IV	60-88
GSM1020177	HPV-negative OSCC #118	GPL570	contrib1	We used gcRMA algorithm from Bioconductor to extract gene expression values and perform normalization. The data were analyzed using a regression-based, estimating equations approach implemented in GenePlus software. The hierarchical clustering was performed using Affymetrix GeneSpring software GX 7.3.1.	GSM1020177-tbl-1.txt	HPV-negative OSCC patient	Homo sapiens	total RNA	biotin	HPV-negative oral squamous cell carcinoma (OSCC)	Alive	58.71	F	uni-modality	I/II	60-88
GSM1020178	HPV-negative OSCC #119	GPL570	contrib1	We used gcRMA algorithm from Bioconductor to extract gene expression values and perform normalization. The data were analyzed using a regression-based, estimating equations approach implemented in GenePlus software. The hierarchical clustering was performed using Affymetrix GeneSpring software GX 7.3.1.	GSM1020178-tbl-1.txt	HPV-negative OSCC patient	Homo sapiens	total RNA	biotin	HPV-negative oral squamous cell carcinoma (OSCC)	Dead-non OC	1.22	F	uni-modality	III/IV	60-88
GSM1020179	HPV-negative OSCC #121	GPL570	contrib1	We used gcRMA algorithm from Bioconductor to extract gene expression values and perform normalization. The data were analyzed using a regression-based, estimating equations approach implemented in GenePlus software. The hierarchical clustering was performed using Affymetrix GeneSpring software GX 7.3.1.	GSM1020179-tbl-1.txt	HPV-negative OSCC patient	Homo sapiens	total RNA	biotin	HPV-negative oral squamous cell carcinoma (OSCC)	Alive	62.85	M	uni-modality	I/II	60-88
GSM1020180	HPV-negative OSCC #123	GPL570	contrib1	We used gcRMA algorithm from Bioconductor to extract gene expression values and perform normalization. The data were analyzed using a regression-based, estimating equations approach implemented in GenePlus software. The hierarchical clustering was performed using Affymetrix GeneSpring software GX 7.3.1.	GSM1020180-tbl-1.txt	HPV-negative OSCC patient	Homo sapiens	total RNA	biotin	HPV-negative oral squamous cell carcinoma (OSCC)	Alive	57.63	M	multii-modality	III/IV	40-49
GSM1020181	HPV-negative OSCC #124	GPL570	contrib1	We used gcRMA algorithm from Bioconductor to extract gene expression values and perform normalization. The data were analyzed using a regression-based, estimating equations approach implemented in GenePlus software. The hierarchical clustering was performed using Affymetrix GeneSpring software GX 7.3.1.	GSM1020181-tbl-1.txt	HPV-negative OSCC patient	Homo sapiens	total RNA	biotin	HPV-negative oral squamous cell carcinoma (OSCC)	Dead-non OC	45.93	M	multii-modality	III/IV	50-59
GSM1020182	HPV-negative OSCC #126	GPL570	contrib1	We used gcRMA algorithm from Bioconductor to extract gene expression values and perform normalization. The data were analyzed using a regression-based, estimating equations approach implemented in GenePlus software. The hierarchical clustering was performed using Affymetrix GeneSpring software GX 7.3.1.	GSM1020182-tbl-1.txt	HPV-negative OSCC patient	Homo sapiens	total RNA	biotin	HPV-negative oral squamous cell carcinoma (OSCC)	Dead-non OC	17.02	M	multii-modality	III/IV	50-59
GSM1020183	HPV-negative OSCC #127	GPL570	contrib1	We used gcRMA algorithm from Bioconductor to extract gene expression values and perform normalization. The data were analyzed using a regression-based, estimating equations approach implemented in GenePlus software. The hierarchical clustering was performed using Affymetrix GeneSpring software GX 7.3.1.	GSM1020183-tbl-1.txt	HPV-negative OSCC patient	Homo sapiens	total RNA	biotin	HPV-negative oral squamous cell carcinoma (OSCC)	Dead-non OC	35.38	M	uni-modality	I/II	60-88
GSM1020184	HPV-negative OSCC #128	GPL570	contrib1	We used gcRMA algorithm from Bioconductor to extract gene expression values and perform normalization. The data were analyzed using a regression-based, estimating equations approach implemented in GenePlus software. The hierarchical clustering was performed using Affymetrix GeneSpring software GX 7.3.1.	GSM1020184-tbl-1.txt	HPV-negative OSCC patient	Homo sapiens	total RNA	biotin	HPV-negative oral squamous cell carcinoma (OSCC)	Dead-non OC	14.42	M	multii-modality	I/II	50-59
GSM1020185	HPV-negative OSCC #129	GPL570	contrib1	We used gcRMA algorithm from Bioconductor to extract gene expression values and perform normalization. The data were analyzed using a regression-based, estimating equations approach implemented in GenePlus software. The hierarchical clustering was performed using Affymetrix GeneSpring software GX 7.3.1.	GSM1020185-tbl-1.txt	HPV-negative OSCC patient	Homo sapiens	total RNA	biotin	HPV-negative oral squamous cell carcinoma (OSCC)	Dead-oral ca	6.54	M	multii-modality	III/IV	60-88
GSM1020186	HPV-negative OSCC #131	GPL570	contrib1	We used gcRMA algorithm from Bioconductor to extract gene expression values and perform normalization. The data were analyzed using a regression-based, estimating equations approach implemented in GenePlus software. The hierarchical clustering was performed using Affymetrix GeneSpring software GX 7.3.1.	GSM1020186-tbl-1.txt	HPV-negative OSCC patient	Homo sapiens	total RNA	biotin	HPV-negative oral squamous cell carcinoma (OSCC)	Alive	57.53	M	uni-modality	I/II	40-49
GSM1020187	HPV-negative OSCC #134	GPL570	contrib1	We used gcRMA algorithm from Bioconductor to extract gene expression values and perform normalization. The data were analyzed using a regression-based, estimating equations approach implemented in GenePlus software. The hierarchical clustering was performed using Affymetrix GeneSpring software GX 7.3.1.	GSM1020187-tbl-1.txt	HPV-negative OSCC patient	Homo sapiens	total RNA	biotin	HPV-negative oral squamous cell carcinoma (OSCC)	Dead-non OC	0.46	M	uni-modality	III/IV	60-88
GSM1020188	HPV-negative OSCC #136	GPL570	contrib1	We used gcRMA algorithm from Bioconductor to extract gene expression values and perform normalization. The data were analyzed using a regression-based, estimating equations approach implemented in GenePlus software. The hierarchical clustering was performed using Affymetrix GeneSpring software GX 7.3.1.	GSM1020188-tbl-1.txt	HPV-negative OSCC patient	Homo sapiens	total RNA	biotin	HPV-negative oral squamous cell carcinoma (OSCC)	Alive	56.02	M	multii-modality	I/II	60-88
GSM1020189	HPV-negative OSCC #139	GPL570	contrib1	We used gcRMA algorithm from Bioconductor to extract gene expression values and perform normalization. The data were analyzed using a regression-based, estimating equations approach implemented in GenePlus software. The hierarchical clustering was performed using Affymetrix GeneSpring software GX 7.3.1.	GSM1020189-tbl-1.txt	HPV-negative OSCC patient	Homo sapiens	total RNA	biotin	HPV-negative oral squamous cell carcinoma (OSCC)	Alive	55.1	M	uni-modality	I/II	60-88
GSM1020190	HPV-negative OSCC #140	GPL570	contrib1	We used gcRMA algorithm from Bioconductor to extract gene expression values and perform normalization. The data were analyzed using a regression-based, estimating equations approach implemented in GenePlus software. The hierarchical clustering was performed using Affymetrix GeneSpring software GX 7.3.1.	GSM1020190-tbl-1.txt	HPV-negative OSCC patient	Homo sapiens	total RNA	biotin	HPV-negative oral squamous cell carcinoma (OSCC)	Dead -unk cause	20.01	M	multii-modality	III/IV	50-59
GSM1020191	HPV-negative OSCC #141	GPL570	contrib1	We used gcRMA algorithm from Bioconductor to extract gene expression values and perform normalization. The data were analyzed using a regression-based, estimating equations approach implemented in GenePlus software. The hierarchical clustering was performed using Affymetrix GeneSpring software GX 7.3.1.	GSM1020191-tbl-1.txt	HPV-negative OSCC patient	Homo sapiens	total RNA	biotin	HPV-negative oral squamous cell carcinoma (OSCC)	Dead-oral ca	8.38	F	multii-modality	III/IV	19-39
GSM1020192	HPV-negative OSCC #143	GPL570	contrib1	We used gcRMA algorithm from Bioconductor to extract gene expression values and perform normalization. The data were analyzed using a regression-based, estimating equations approach implemented in GenePlus software. The hierarchical clustering was performed using Affymetrix GeneSpring software GX 7.3.1.	GSM1020192-tbl-1.txt	HPV-negative OSCC patient	Homo sapiens	total RNA	biotin	HPV-negative oral squamous cell carcinoma (OSCC)	Alive	54.57	M	uni-modality	I/II	40-49
GSM1020193	HPV-negative OSCC #144	GPL570	contrib1	We used gcRMA algorithm from Bioconductor to extract gene expression values and perform normalization. The data were analyzed using a regression-based, estimating equations approach implemented in GenePlus software. The hierarchical clustering was performed using Affymetrix GeneSpring software GX 7.3.1.	GSM1020193-tbl-1.txt	HPV-negative OSCC patient	Homo sapiens	total RNA	biotin	HPV-negative oral squamous cell carcinoma (OSCC)	Alive	54.41	F	uni-modality	I/II	60-88
GSM1020194	HPV-negative OSCC #147	GPL570	contrib1	We used gcRMA algorithm from Bioconductor to extract gene expression values and perform normalization. The data were analyzed using a regression-based, estimating equations approach implemented in GenePlus software. The hierarchical clustering was performed using Affymetrix GeneSpring software GX 7.3.1.	GSM1020194-tbl-1.txt	HPV-negative OSCC patient	Homo sapiens	total RNA	biotin	HPV-negative oral squamous cell carcinoma (OSCC)	Alive	53.88	F	uni-modality	I/II	60-88
GSM1020195	HPV-negative OSCC #151	GPL570	contrib1	We used gcRMA algorithm from Bioconductor to extract gene expression values and perform normalization. The data were analyzed using a regression-based, estimating equations approach implemented in GenePlus software. The hierarchical clustering was performed using Affymetrix GeneSpring software GX 7.3.1.	GSM1020195-tbl-1.txt	HPV-negative OSCC patient	Homo sapiens	total RNA	biotin	HPV-negative oral squamous cell carcinoma (OSCC)	Alive	52.6	M	uni-modality	I/II	60-88
